# Supplementary material for: Syncytiotrophoblast extracellular vesicles impair rat uterine vascular function via the lectin-like oxidized LDL receptor-1
Source: PLoS One. 2017 Jul 3;12(7):e0180364. doi: 10.1371/journal.pone.0180364 (PMC5495440; doi:10.1371/journal.pone.0180364)
Supplement: S1 File — (ZIP) [file pone.0180364.s003.zip]

Archive with 11 entries (10 files):
- Figure 1.pzfx
- __MACOSX/
- __MACOSX/._Figure 1.pzfx
- Figure 2.pzfx
- __MACOSX/._Figure 2.pzfx
- Figure 3.pzfx
- __MACOSX/._Figure 3.pzfx
- Figure 4.pzfx
- __MACOSX/._Figure 4.pzfx
- Figure S1 and S2.pzfx
- __MACOSX/._Figure S1 and S2.pzfx
